# Supplementary material for: Combination of Machine Learning Techniques to Predict Overweight/Obesity in Adults
Source: J Pers Med. 2024 Jul 31;14(8):816. doi: 10.3390/jpm14080816 (PMC11355742; doi:10.3390/jpm14080816)
Supplement: Supplementary file 1 [file jpm-14-00816-s001.zip]

Archive with 1 entries (1 files):
- jpm-3103140-supplementary.pdf
